# Supplementary material for: Subclinical Atherosclerosis Is Associated with Discrepancies in BAFF and APRIL Levels and Altered Breg Potential of Precursor-like Marginal Zone B-Cells in Long-Term HIV Treated Individuals
Source: Vaccines (Basel). 2022 Dec 30;11(1):81. doi: 10.3390/vaccines11010081 (PMC9863280; doi:10.3390/vaccines11010081)
Supplement: Supplementary file 1 [file vaccines-11-00081-s001.zip]

Archive with 1 entries (1 files):
- vaccines-2089372-supplementary.pdf
